# Supplementary material for: k-mer-based GWAS reveals a candidate avirulence gene and structural variation in Puccinia triticina linked to gain of Lr20 virulence
Source: BMC Genomics. 2025 Nov 26;26:1076. doi: 10.1186/s12864-025-12230-4 (PMC12659103; doi:10.1186/s12864-025-12230-4)
Supplement: Supplementary file 1 — Supplementary Material 1. [file 12864_2025_12230_MOESM1_ESM.xlsx]

## Sheet: Table S1
Table S1. Description of Pgt, Pst and Pt isolates analysed in this study.
Species	Isolate	Country	Year	Host	Accession	Reference	Included in Fig. 1	Included in Fig. 2	Included in Fig. 3	Included in GWAS
Puccinia graminis f. sp. tritici	PGT34-2-12	Australia	1982	Triticale	SRR6242048	Chen et al. 2017	y	n	n	n
Puccinia graminis f. sp. tritici	CZ-01	Czechia	2010	Wheat	ERR2099117	Lewis et al. 2018	y	n	n	n
Puccinia graminis f. sp. tritici	CZ-02	Czechia	2013	Wheat	ERR2099118	Lewis et al. 2018	y	n	n	n
Puccinia graminis f. sp. tritici	CZ-03	Czechia	2013	Wheat	ERR2099119	Lewis et al. 2018	y	n	n	n
Puccinia graminis f. sp. tritici	HU-01	Hungary	2002	Wheat	ERR2099135	Lewis et al. 2018	y	n	n	n
Puccinia graminis f. sp. tritici	IR-01	Iran	2015	﻿Bread wheat	ERR2099124	Lewis et al. 2018	y	n	n	n
Puccinia graminis f. sp. tritici	IR-02	Iran	2015	﻿Bread wheat	ERR2099125	Lewis et al. 2018	y	n	n	n
Puccinia graminis f. sp. tritici	IR-03	Iran	2015	﻿Bread wheat	ERR2099126	Lewis et al. 2018	y	n	n	n
Puccinia graminis f. sp. tritici	IR-04	Iran	2015	﻿Bread wheat	ERR2099127	Lewis et al. 2018	y	n	n	n
Puccinia graminis f. sp. tritici	IR-05	Iran	2009	﻿Bread wheat	ERR2099128	Lewis et al. 2018	y	n	n	n
Puccinia graminis f. sp. tritici	IR-06	Iran	2015	﻿Bread wheat	ERR2099129	Lewis et al. 2018	y	n	n	n
Puccinia graminis f. sp. tritici	IS-03	Israel	2006	﻿Bread wheat	ERR2099132	Lewis et al. 2018	y	n	n	n
Puccinia graminis f. sp. tritici	ME-01	Mexico	1988-89	﻿Bread wheat	ERR2099133	Lewis et al. 2018	y	n	n	n
Puccinia graminis f. sp. tritici	ME-02	Mexico	1988-89	﻿Bread wheat	ERR2099134	Lewis et al. 2018	y	n	n	n
Puccinia graminis f. sp. tritici	PK-04	Pakistan	2015	Wheat	ERR2099139	Lewis et al. 2018	y	n	n	n
Puccinia graminis f. sp. tritici	SA-01	South Africa	1981	Wheat	ERR2099140	Lewis et al. 2018	y	n	n	n
Puccinia graminis f. sp. tritici	SA-02	South Africa	1984	Wheat	ERR2099141	Lewis et al. 2018	y	n	n	n
Puccinia graminis f. sp. tritici	SA-03	South Africa	1988	Triticale	ERR2099142	Lewis et al. 2018	y	n	n	n
Puccinia graminis f. sp. tritici	SA-05	South Africa	2003	Triticale	ERR2099144	Lewis et al. 2018	y	n	n	n
Puccinia graminis f. sp. tritici	SA-06	South Africa	2005	Triticale	ERR2099145	Lewis et al. 2018	y	n	n	n
Puccinia graminis f. sp. tritici	SA-07	South Africa	2007	Triticale	ERR2099146	Lewis et al. 2018	y	n	n	n
Puccinia graminis f. sp. tritici	UR-01	Uruguay	2011	Wheat	ERR2099147	Lewis et al. 2018	y	n	n	n
Puccinia graminis f. sp. tritici	UR-02	Uruguay	2011	Wheat	ERR2099148	Lewis et al. 2018	y	n	n	n
Puccinia graminis f. sp. tritici	US-01	USA	1990-92	Wheat	ERR2099154	Lewis et al. 2018	y	n	n	n
Puccinia graminis f. sp. tritici	UVPgt55	South Africa	2000	Wheat	SRR9024811	Li et al. 2019	y	n	n	n
Puccinia graminis f. sp. tritici	UVPgt59	South Africa	2007	Wheat	SRR9024812	Li et al. 2019	y	n	n	n
Puccinia graminis f. sp. tritici	UVPgt60	South Africa	2009	Wheat	SRR9024809	Li et al. 2019	y	n	n	n
Puccinia graminis f. sp. tritici	UVPgt61	South Africa	2010	Wheat	SRR9024810	Li et al. 2019	y	n	n	n
Puccinia graminis f. sp. tritici	PGT098 (two technical reps)	Australia	1978	Wheat	SRR9029855	Li et al. 2019	y	n	n	n
Puccinia striiformis f. sp. tritici	17-0504	Ethiopia	2017	Wheat	ERR3170124	Radhakrishnan et al. 2019	y	n	n	n
Puccinia striiformis f. sp. tritici	17-0506	Ethiopia	2017	Wheat	ERR3170126	Radhakrishnan et al. 2019	y	n	n	n
Puccinia striiformis f. sp. tritici	17-0507	Ethiopia	2017	Wheat	ERR3170127	Radhakrishnan et al. 2019	y	n	n	n
Puccinia striiformis f. sp. tritici	88-5SS1	UK	1988	Wheat	SRR1534393	Hubbard et al., 2015	y	n	n	n
Puccinia striiformis f. sp. tritici	88-44SS3	UK	1988	Wheat	SRR1534386	Hubbard et al., 2015	y	n	n	n
Puccinia striiformis f. sp. tritici	88-45SS	UK	1988	Wheat	SRR1534385	Hubbard et al., 2015	y	n	n	n
Puccinia striiformis f. sp. tritici	88-55SS	UK	1988	Wheat	SRR1534359	Hubbard et al., 2015	y	n	n	n
Puccinia striiformis f. sp. tritici	87-27-s2	UK	1987	Wheat	SRR1534348	Hubbard et al., 2015	y	n	n	n
Puccinia striiformis f. sp. tritici	87-66-s1	UK	1987	Wheat	SRR1534347	Hubbard et al., 2015	y	n	n	n
Puccinia striiformis f. sp. tritici	98-83-s3	UK	1998	Wheat	SRR1534208	Hubbard et al., 2015	y	n	n	n
Puccinia striiformis f. sp. tritici	01-34-s10	UK	2001	Wheat	SRR1534190	Hubbard et al., 2015	y	n	n	n
Puccinia striiformis f. sp. tritici	08-501-Timber	UK	2008	Wheat	SRR1534174	Hubbard et al., 2015	y	n	n	n
Puccinia striiformis f. sp. tritici	03-07-Brock	UK	2003	Wheat	SRR1533793	Hubbard et al., 2015	y	n	n	n
Puccinia striiformis f. sp. tritici	11-08-Warrior	UK	2011	Wheat	SRR1533792	Hubbard et al., 2015	y	n	n	n
Puccinia striiformis f. sp. tritici	11-140-Sterling	UK	2011	Wheat	SRR1533791	Hubbard et al., 2015	y	n	n	n
Puccinia striiformis f. sp. tritici	08-21-Solstice	UK	2008	Wheat	SRR1533752	Hubbard et al., 2015	y	n	n	n
Puccinia striiformis f. sp. tritici	J0085F	France	2000	Wheat	SRR1538789	Hubbard et al., 2015	y	n	n	n
Puccinia striiformis f. sp. tritici	j02-022	France	2002	Wheat	SRR1538830	Hubbard et al., 2015	y	n	n	n
Puccinia striiformis f. sp. tritici	J01144Bm1	France	2001	Wheat	SRR1539204	Hubbard et al., 2015	y	n	n	n
Puccinia striiformis f. sp. tritici	J02055C	France	2002	Wheat	SRR1539205	Hubbard et al., 2015	y	n	n	n
Puccinia striiformis f. sp. tritici	J8861m2	France	1988	Wheat	SRR1539263	Hubbard et al., 2015	y	n	n	n
Puccinia striiformis f. sp. tritici	J89110	France	1989	Wheat	SRR1539285	Hubbard et al., 2015	y	n	n	n
Puccinia striiformis f. sp. tritici	J89121M6	France	1989	Wheat	SRR1539286	Hubbard et al., 2015	y	n	n	n
Puccinia striiformis f. sp. tritici	PST-130	USA	2007	Wheat	SRR058505	Cantu et al. 2011	y	n	n	n
					SRR058506		y	n	n	n
Puccinia striiformis f. sp. tritici	PST-21	USA	1980	Triticale	SRR653741	Cantu et al. 2013	y	n	n	n
Puccinia striiformis f. sp. tritici	PST-43	USA	1990	Wheat	SRR769507	Cantu et al. 2013	y	n	n	n
Puccinia striiformis f. sp. tritici	PST-87-7	UK	2003	Wheat	SRR653735	Cantu et al. 2013	y	n	n	n
					SRR653740		y	n	n	n
Puccinia striiformis f. sp. tritici	K	India	1982	Wheat	SRR8601365	Kiran et al. 2017	y	n	n	n
Puccinia striiformis f. sp. tritici	46S1119	India	1996	Wheat	SRR8601595	Kiran et al. 2017	y	n	n	n
Puccinia striiformis f. sp. tritici	93–210	USA	1995	Wheat	SRR8208848	Xia et al. 2018	y	n	n	n
Puccinia striiformis f. sp. tritici	DK0911	Denmark	2011	Wheat	SRR10406086	Schwessinger et al. 2020	y	n	n	n
Puccinia striiformis f. sp. tritici	104E137-A-	Australia	1979	Wheat	SRR6031720	Schwessinger et al. 2018	y	n	n	n
					SRR6031721		y	n	n	n
Puccinia triticina	06-31	UK	2006	Wheat	ERS22906078	This study	y	y	y	y
Puccinia triticina	06-94	UK	2006	Wheat	ERS22906112	This study	y	y	y	y
Puccinia triticina	06-98	UK	2006	Wheat	ERS22906079	This study	y	y	y	y
Puccinia triticina	07-020	UK	2007	Wheat	ERS22906080	This study	y	n	n	n
Puccinia triticina	07-032-mix	UK	2007	Wheat	ERS22906081	This study	y	y	y	y
Puccinia triticina	07-049-mix	UK	2007	Wheat	ERS22906082	This study	y	y	y	y
Puccinia triticina	07-05	UK	2007	Wheat	ERS22906083	This study	y	n	n	n
Puccinia triticina	07-10	UK	2007	Wheat	ERS22906084	This study	y	n	n	n
Puccinia triticina	07-19	UK	2007	Wheat	ERS22906085	This study	y	n	n	n
Puccinia triticina	07-71	UK	2007	Wheat	ERS22906086	This study	y	y	y	n
Puccinia triticina	08-023	UK	2008	Wheat	ERS22906087	This study	y	y	y	n
Puccinia triticina	08-09-mix	UK	2008	Wheat	ERS22906088	This study	y	y	y	y
Puccinia triticina	08-120	UK	2008	Wheat	ERS22906089	This study	y	y	y	n
Puccinia triticina	09-020-mix	UK	2009	Wheat	ERS22906090	This study	y	y	y	y
Puccinia triticina	09-024	UK	2009	Wheat	ERS22906091	This study	y	y	y	y
Puccinia triticina	10-001	UK	2010	Wheat	ERS22906092	This study	y	y	y	n
Puccinia triticina	10-002	UK	2010	Wheat	ERS22906093	This study	y	n	n	n
Puccinia triticina	10-009	UK	2010	Wheat	ERS22906094	This study	y	y	y	n
Puccinia triticina	11-015	UK	2011	Wheat	ERS22906095	This study	y	y	y	n
Puccinia triticina	11-098	UK	2011	Wheat	ERS22906096	This study	n	y	y	n
Puccinia triticina	11-098-mix	UK	2011	Wheat	ERS22906097	This study	y	n	n	n
Puccinia triticina	11-110	UK	2011	Wheat	ERS22906098	This study	y	n	n	n
Puccinia triticina	12-007	UK	2012	Wheat	ERS22906099	This study	y	y	y	n
Puccinia triticina	12-008	UK	2012	Wheat	ERS22906100	This study	y	y	y	n
Puccinia triticina	12-009	UK	2012	Wheat	ERS22906101	This study	y	y	y	y
Puccinia triticina	12-010	UK	2012	Wheat	ERS22906102	This study	y	y	y	n
Puccinia triticina	12-502	UK	2012	Wheat	ERS22906103	This study	y	y	y	y
Puccinia triticina	13-003	UK	2013	Wheat	ERS22906104	This study	y	y	y	n
Puccinia triticina	13-010	UK	2013	Wheat	ERS22906105	This study	y	y	y	y
Puccinia triticina	14-001	UK	2014	Wheat	ERS22906106	This study	y	y	y	y
Puccinia triticina	14-013	UK	2014	Wheat	ERS22906107	This study	y	n	n	n
Puccinia triticina	14-019	UK	2014	Wheat	ERS22906108	This study	y	y	y	n
Puccinia triticina	14-022	UK	2014	Wheat	ERS22906109	This study	y	y	y	y
Puccinia triticina	15-014	UK	2015	Wheat	ERS22906110	This study	y	y	y	y
Puccinia triticina	17-056	UK	2017	Wheat	ERS22906111	This study	y	y	y	n
Puccinia triticina	Pt-12-1	Poland	2012	Triticale	ERS22906113	This study	y	y	y	y
Puccinia triticina	Pt-12-11	Poland	2012	Triticale	ERS22906114	This study	y	y	y	y
Puccinia triticina	Pt-12-12	Poland	2012	Triticale	ERS22906115	This study	y	y	y	y
Puccinia triticina	Pt-12-15	Poland	2012	Triticale	ERS22906116	This study	y	y	y	n
Puccinia triticina	Pt-12-20	Poland	2012	Triticale	ERS22906117	This study	y	y	y	y
Puccinia triticina	Pt-12-22	Poland	2012	Triticale	ERS22906118	This study	y	y	y	y
Puccinia triticina	Pt-12-29	Poland	2012	Triticale	ERS22906119	This study	y	y	y	y
Puccinia triticina	Pt-12-34	Poland	2012	Triticale	ERS22906120	This study	y	y	y	y
Puccinia triticina	Pt-12-36	Poland	2012	Triticale	ERS22906121	This study	y	y	y	y
Puccinia triticina	Pt-12-37	Poland	2012	Triticale	ERS22906122	This study	y	y	y	y
Puccinia triticina	Pt-12-6	Poland	2012	Triticale	ERS22906123	This study	y	y	y	y
Puccinia triticina	Pt-13-39	Poland	2013	Triticale	ERS22906124	This study	y	y	y	y
Puccinia triticina	Pt-14-11	Poland	2014	Triticale	ERS22906125	This study	y	y	y	y
Puccinia triticina	Pt-14-2	Poland	2014	Triticale	ERS22906126	This study	y	y	y	y
Puccinia triticina	Pt-14-20	Poland	2014	Unknown	ERS22906127	This study	n	y	y	n
Puccinia triticina	Pt-14-26	Poland	2014	Triticale	ERS22906128	This study	y	y	y	y
Puccinia triticina	Pt-14-37	Poland	2014	Triticale	ERS22906129	This study	y	y	y	y
Puccinia triticina	Pt-14-53	Poland	2014	Triticale	ERS22906130	This study	y	y	y	y
Puccinia triticina	Pt-14-60	Poland	2014	Triticale	ERS22906131	This study	y	y	y	y
Puccinia triticina	Pt-14-79	Poland	2014	Triticale	ERS22906132	This study	y	y	y	y
Puccinia triticina	Pt-14-82	Poland	2014	Wheat	ERS22906133	This study	y	y	y	y
Puccinia triticina	Pt-14-83	Poland	2014	Wheat	ERS22906134	This study	y	y	y	n
Puccinia triticina	Pt-14-9	Poland	2014	Triticale	ERS22906135	This study	y	y	y	y
Puccinia triticina	Pt-14-90	Poland	2014	Wheat	ERS22906136	This study	y	y	y	n
Puccinia triticina	Pt-15-11	Poland	2015	Triticale	ERS22906137	This study	y	y	y	n
Puccinia triticina	Pt-15-14	Poland	2015	Triticale	ERS22906138	This study	y	y	y	y
Puccinia triticina	Pt-15-30	Poland	2015	Triticale	ERS22906139	This study	y	y	y	n
Puccinia triticina	Pt-15-54	Poland	2015	Triticale	ERS22906140	This study	y	y	y	n
Puccinia triticina	Pt-15-6	Poland	2015	Triticale	ERS22906141	This study	y	y	y	y
Puccinia triticina	Pt-15-79	Poland	2015	Triticale	ERS22906142	This study	y	y	y	y
Puccinia triticina	Pt-15-8	Poland	2015	Triticale	ERS22906143	This study	y	y	y	n
Puccinia triticina	Pt-15-81	Poland	2015	Wheat	ERS22906144	This study	y	y	y	n
Puccinia triticina	Pt-16-14	Poland	2016	Triticale	ERS22906145	This study	y	y	y	n
Puccinia triticina	Pt-16-18	Poland	2016	Wheat	ERS22906146	This study	y	y	y	n
Puccinia triticina	Pt-16-20	Poland	2016	Triticale	ERS22906147	This study	y	y	y	y
Puccinia triticina	Pt-16-5	Poland	2016	Triticale	ERS22906148	This study	y	y	y	y
Puccinia triticina	Pt_ETH_16.1	Ethiopia	2002	Triticum turgidum subsp. durum	SRR11070878	Fellers et al. 2021	y	y	y	n
Puccinia triticina	Pt_ETH_125_2	Ethiopia	2012	Triticum turgidum subsp. durum	SRR11070879	Fellers et al. 2021	y	y	y	n
Puccinia triticina	Pt_ETH_11D9_3	Ethiopia	2011	Triticum turgidum subsp. durum	SRR11070880	Fellers et al. 2021	y	y	y	n
Puccinia triticina	Pt_ETH_11D5_1	Ethiopia	2011	Triticum turgidum subsp. durum	SRR11070881	Fellers et al. 2021	y	y	y	y
Puccinia triticina	Pt_ESP_4	Spain	2002	Triticum turgidum subsp. durum	SRR11070882	Fellers et al. 2021	y	y	y	y
Puccinia triticina	Pt_ESP_30	Spain	2002	Triticum turgidum subsp. durum	SRR11070883	Fellers et al. 2021	y	y	y	y
Puccinia triticina	Pt_ESP_27	Spain	2002	Triticum turgidum subsp. durum	SRR11070884	Fellers et al. 2021	y	y	y	y
Puccinia triticina	Pt_ESP_12	Spain	2002	Triticum turgidum subsp. durum	SRR11070885	Fellers et al. 2021	y	y	y	y
Puccinia triticina	Pt_ISR_850	Israel	2002	Aegilops speltoides	SRR11070886	Fellers et al. 2021	n	y	y	n
Puccinia triticina	Pt_ISR_1508	Israel	2004	Triticum turgidum subsp. durum	SRR11070887	Fellers et al. 2021	y	y	y	y
Puccinia triticina	Pt_FRA_5.3	France	2002	Triticum turgidum subsp. durum	SRR11070888	Fellers et al. 2021	y	y	y	y
Puccinia triticina	Pt_FRA_4.3	France	2002	Triticum turgidum subsp. durum	SRR11070889	Fellers et al. 2021	y	y	y	y
Puccinia triticina	Pt_ETH_6.1	Ethiopia	2002	Triticum turgidum subsp. durum	SRR11070890	Fellers et al. 2021	y	y	y	n
Puccinia triticina	Pt_ETH_4114_7	Ethiopia	2002	Triticum turgidum subsp. durum	SRR11070891	Fellers et al. 2021	y	y	y	n
Puccinia triticina	Pt_ETH_4090_3	Ethiopia	2002	Triticum turgidum subsp. durum	SRR11070892	Fellers et al. 2021	y	y	y	n
Puccinia triticina	Pt_ETH_4.1	Ethiopia	2002	Triticum turgidum subsp. durum	SRR11070893	Fellers et al. 2021	y	y	y	n
Puccinia triticina	Pt_ARG_9.3	Argentina	2003	Triticum turgidum subsp. durum	SRR11070894	Fellers et al. 2021	y	y	y	y
Puccinia triticina	Pt_ARG_12.1	Argentina	2003	Triticum turgidum subsp. durum	SRR11070895	Fellers et al. 2021	y	y	y	y
Puccinia triticina	MCTNB_11US205_2	USA	2011	Wheat	SRR11071586	Fellers et al. 2021	n	y	y	y
Puccinia triticina	MCTNB_11US204_3	USA	2011	Wheat	SRR11071587	Fellers et al. 2021	n	y	y	y
Puccinia triticina	MCPSB_11US230_1	USA	2011	Wheat	SRR11071588	Fellers et al. 2021	n	y	y	y
Puccinia triticina	MCDSD_11US034_2	USA	2011	Wheat	SRR11071589	Fellers et al. 2021	n	y	y	y
Puccinia triticina	MCDSB_11US185_2	USA	2011	Wheat	SRR11071590	Fellers et al. 2021	n	y	y	y
Puccinia triticina	MBTNB_11US213_1	USA	2011	Wheat	SRR11071591	Fellers et al. 2021	n	y	y	n
Puccinia triticina	MBTNB_11US148_2	USA	2011	Wheat	SRR11071592	Fellers et al. 2021	n	y	y	y
Puccinia triticina	TFBGQ_11US212_1	USA	2011	Wheat	SRR11071593	Fellers et al. 2021	n	y	y	y
Puccinia triticina	TCRKG_11US116_2	USA	2011	Wheat	SRR11071594	Fellers et al. 2021	n	y	y	y
Puccinia triticina	TCGJG_11US256_3	USA	2011	Wheat	SRR11071595	Fellers et al. 2021	n	y	y	y
Puccinia triticina	MBPSB_11US159_1	USA	2011	Wheat	SRR11071596	Fellers et al. 2021	n	y	y	y
Puccinia triticina	TCRKG_11US057_1	USA	2011	Wheat	SRR11071597	Fellers et al. 2021	n	y	y	y
Puccinia triticina	TCPSS_04KS213	USA	2004	Wheat	SRR11071598	Fellers et al. 2021	y	y	y	y
Puccinia triticina	TCJSB_11US078_1	USA	2011	Wheat	SRR11071599	Fellers et al. 2021	n	y	y	y
Puccinia triticina	TCBJG_11US053_3	USA	2011	Wheat	SRR11071600	Fellers et al. 2021	n	y	y	n
Puccinia triticina	TBBGJ_11US136_1	USA	2011	Wheat	SRR11071601	Fellers et al. 2021	n	y	y	y
Puccinia triticina	TBBGJ_11US042_1	USA	2011	Wheat	SRR11071602	Fellers et al. 2021	n	y	y	y
Puccinia triticina	NBBTG_11US203_3B	USA	2011	Wheat	SRR11071603	Fellers et al. 2021	n	y	y	y
Puccinia triticina	NBBRG_11US203_2B	USA	2011	Wheat	SRR11071604	Fellers et al. 2021	n	y	y	y
Puccinia triticina	MDPSB_11US122_1	USA	2011	Wheat	SRR11071605	Fellers et al. 2021	n	n	n	n
Puccinia triticina	MDDSB_11US040_3	USA	2011	Wheat	SRR11071606	Fellers et al. 2021	n	y	y	y
Puccinia triticina	MBDSD_11US144_2	USA	2011	Wheat	SRR11071607	Fellers et al. 2021	n	y	y	y
Puccinia triticina	MBDSD_11US129_2	USA	2011	Wheat	SRR11071608	Fellers et al. 2021	n	y	y	y
Puccinia triticina	TNBGJ_11US022_3	USA	2011	Wheat	SRR11074658	Fellers et al. 2021	n	y	y	y
Puccinia triticina	TFBGG_11US176_2	USA	2011	Wheat	SRR11074659	Fellers et al. 2021	n	y	y	y
Puccinia triticina	TDBJQ_11US091_2	USA	2011	Wheat	SRR11074660	Fellers et al. 2021	n	y	y	y
Puccinia triticina	TDBJQ_11US026_1	USA	2011	Wheat	SRR11074661	Fellers et al. 2021	n	y	y	y
Puccinia triticina	TCTSB_11US189_3	USA	2011	Wheat	SRR11074662	Fellers et al. 2021	n	y	y	n
Puccinia triticina	NBBSG_11US179_2A	USA	2011	Wheat	SRR11074663	Fellers et al. 2021	n	y	y	y
Puccinia triticina	MLDSD_11US025_3	USA	2011	Wheat	SRR11074664	Fellers et al. 2021	n	y	y	y
Puccinia triticina	MFNSB_11US220_3	USA	2011	Wheat	SRR11074665	Fellers et al. 2021	n	y	y	y
Puccinia triticina	TPBGJ_11US044_1	USA	2011	Wheat	SRR11074666	Fellers et al. 2021	n	y	y	y
Puccinia triticina	TNRJJ_11US098_2	USA	2011	Wheat	SRR11074667	Fellers et al. 2021	n	y	y	y
Puccinia triticina	TNRJJ_11US043_3	USA	2011	Wheat	SRR11074668	Fellers et al. 2021	n	y	y	y
Puccinia triticina	TNBJJ_11US030_1	USA	2011	Wheat	SRR11074669	Fellers et al. 2021	n	y	y	y
Puccinia triticina	TNBGJ_11US130_2	USA	2011	Wheat	SRR11074670	Fellers et al. 2021	n	y	y	y
Puccinia triticina	TNBGJ_11US048_2	USA	2011	Wheat	SRR11074671	Fellers et al. 2021	n	y	y	y
Puccinia triticina	MDFSB_11US187_2	USA	2011	Wheat	SRR11074672	Fellers et al. 2021	n	y	y	y
Puccinia triticina	KFBJG_97CA64_1	USA	1997	Wheat	SRR11074673	Fellers et al. 2021	y	y	y	y
Puccinia triticina	TBDS_04TX67	USA	2004	Wheat	SRR11080354	Fellers et al. 2021	y	y	y	y
Puccinia triticina	MMDSD_11US075_1	USA	2011	Wheat	SRR11080355	Fellers et al. 2021	n	y	y	y
Puccinia triticina	NBBR_98WA1	USA	1998	Wheat	SRR11080356	Fellers et al. 2021	y	y	y	n
Puccinia triticina	PBDJ_84PA1	USA	1984	Wheat	SRR11080357	Fellers et al. 2021	y	y	y	y
Puccinia triticina	MFNSB_11US074_2	USA	2011	Wheat	SRR11080358	Fellers et al. 2021	n	y	y	y
Puccinia triticina	MFNSB_11US039_2	USA	2011	Wheat	SRR11080359	Fellers et al. 2021	n	y	y	n
Puccinia triticina	MFNSB_11US014_2	USA	2011	Wheat	SRR11080360	Fellers et al. 2021	n	y	y	n
Puccinia triticina	MCTSB_11US019_2	USA	2011	Wheat	SRR11080361	Fellers et al. 2021	n	y	y	n
Puccinia triticina	PNMR_94LA101	USA	1994	Wheat	SRR11080362	Fellers et al. 2021	y	y	y	y
Puccinia triticina	PBMGK_87NY626_2	USA	1987	Wheat	SRR11080363	Fellers et al. 2021	y	y	y	y
Puccinia triticina	PBLR_91MI	USA	1991	Wheat	SRR11080364	Fellers et al. 2021	y	y	y	y
Puccinia triticina	FCPNS_CZ18_09	Czech-Slovakia	2009	Wheat	SRR11080365	Fellers et al. 2021	y	n	n	n
Puccinia triticina	SCPBJ_ISR173B	Israel	1996	Wheat	SRR11080366	Fellers et al. 2021	y	y	y	y
Puccinia triticina	PBJL_PRTUS6	USA	1965	Wheat	SRR11080367	Fellers et al. 2021	n	y	y	y
Puccinia triticina	TCTDL_03VA190	USA	2003	Wheat	SRR11080368	Fellers et al. 2021	y	y	y	y
Puccinia triticina	TNRJ_05TX27	USA	2005	Wheat	SRR11080369	Fellers et al. 2021	y	y	y	y
Puccinia triticina	TNBGJ_11US045_2	USA	2011	Wheat	SRR11080370	Fellers et al. 2021	n	n	n	n
Puccinia triticina	TJBGH_04OH300	USA	2004	Wheat	SRR11080371	Fellers et al. 2021	y	y	y	y
Puccinia triticina	THBJ_99ND588	USA	1999	Wheat	SRR11080372	Fellers et al. 2021	y	y	y	y
Puccinia triticina	NBGKK_82MN116_1	USA	1982	Wheat	SRR11080373	Fellers et al. 2021	y	y	y	n
Puccinia triticina	TFBJQ_10MN3_1_2	USA	2010	Wheat	SRR11080374	Fellers et al. 2021	y	y	y	n
Puccinia triticina	TDBJG_11US154_1	USA	2011	Wheat	SRR11080375	Fellers et al. 2021	n	y	y	y
Puccinia triticina	TDBG_08TX210	USA	2008	Wheat	SRR11080376	Fellers et al. 2021	y	y	y	y
Puccinia triticina	TCBJK_04TX104	USA	2004	Wheat	SRR11080377	Fellers et al. 2021	y	y	y	y
Puccinia triticina	PRTUS1_PRTUS1	USA	1968	Wheat	SRR11080378	Fellers et al. 2021	n	y	y	n
Puccinia triticina	SBDGD_10MT13_1	USA	2010	Aegilops cylindrica	SRR11080379	Fellers et al. 2021	y	y	y	y
Puccinia triticina	SBDB_04MN364	USA	2004	Aegilops cylindrica	SRR11080380	Fellers et al. 2021	y	y	y	y
Puccinia triticina	TDFSS_04TX86	USA	2004	Wheat	SRR11080381	Fellers et al. 2021	y	y	y	y
Puccinia triticina	MFNSB_11US039_2	USA	2011	Wheat	SRR11479796	Fellers et al. 2021	n	y	y	n
Puccinia triticina	NBBGT_11US182_1	USA	2011	Wheat	SRR11479797	Fellers et al. 2021	n	y	y	y
Puccinia triticina	MCTSB_11US116_1	USA	2011	Wheat	SRR11479798	Fellers et al. 2021	n	y	y	y
Puccinia triticina	MBGDK_99NC23_1B	USA	1999	Wheat	SRR11479799	Fellers et al. 2021	n	y	y	y
Puccinia triticina	FCPSQ_09TUR23_1	Türkiye	2009	Wheat	SRR11479800	Fellers et al. 2021	n	y	y	y
Puccinia triticina	PBJSF_84VA	USA	1984	Wheat	SRR11479801	Fellers et al. 2021	n	y	y	y
Puccinia triticina	760285	Australia	1976	Unknown	SRR4254441	Wu et al. 2017	y	y	y	y
Puccinia triticina	630846	Australia	1980	Unknown	SRR4254442	Wu et al. 2017	y	y	y	y
Puccinia triticina	750299	Australia	1976	Unknown	SRR4254443	Wu et al. 2017	y	y	y	y
Puccinia triticina	700201	Australia	1974	Unknown	SRR4254444	Wu et al. 2017	y	y	y	y
Puccinia triticina	740408	Australia	1975	Unknown	SRR4254445	Wu et al. 2017	y	y	y	y
Puccinia triticina	740606	Australia	1975	Unknown	SRR4254446	Wu et al. 2017	y	y	y	y
Puccinia triticina	700575	New Zealand	1974	Unknown	SRR4254447	Wu et al. 2017	y	y	y	y
Puccinia triticina	QWRI	Australia	1990	Unknown	SRR4254448	Wu et al. 2017	y	y	y	y
Puccinia triticina	900084	Australia	1991	Unknown	SRR4254449	Wu et al. 2017	y	y	y	y
Puccinia triticina	89-L-1	Australia	1989	Unknown	SRR4254450	Wu et al. 2017	y	y	y	y
Puccinia triticina	890155	Australia	1990	Unknown	SRR4254451	Wu et al. 2017	y	y	y	y
Puccinia triticina	900273	Australia	1991	Unknown	SRR4254452	Wu et al. 2017	y	y	y	y
Puccinia triticina	790197	Australia	1979	Unknown	SRR4254453	Wu et al. 2017	y	y	y	y
Puccinia triticina	670028	New Zealand	1980	Unknown	SRR4254454	Wu et al. 2017	y	y	y	y
Puccinia triticina	730003	Australia	1974	Unknown	SRR4254455	Wu et al. 2017	y	y	y	y
Puccinia triticina	66-L-3	Australia	1974	Unknown	SRR4254456	Wu et al. 2017	y	y	y	y
Puccinia triticina	60-L-2	Australia	1978	Unknown	SRR4254457	Wu et al. 2017	y	y	y	y
Puccinia triticina	64-L-3	Australia	1976	Unknown	SRR4254458	Wu et al. 2017	y	y	y	y
Puccinia triticina	630550	Australia	1974	Unknown	SRR4254459	Wu et al. 2017	y	y	y	y
Puccinia triticina	BCL_75	Australia	1974	Unknown	SRR4254460	Wu et al. 2017	y	y	y	y
Puccinia triticina	MJBJ_97NE406	USA	2006	Wheat	SRR630041	Fellers et al. 2021	n	n	n	n
Puccinia triticina	BBBD_04NE346_2	USA	2004	Wheat	SRR630042	Fellers et al. 2021	n	n	n	n
Puccinia triticina	LBBKK_99NC	USA	1999	Wheat	SRR630044	Fellers et al. 2021	n	n	n	n
Puccinia triticina	MCJSS_04ND447	USA	2004	Wheat	SRR630045	Fellers et al. 2021	n	n	n	n
Puccinia triticina	FBPSQ_FR56	France	2004	Wheat	SRR630046	Fellers et al. 2021	n	n	n	n
Puccinia triticina	DURUM_09AZ103A	USA	2009	Triticum turgidum subsp. durum	SRR630047	Fellers et al. 2021	n	n	n	n
Puccinia triticina	MBRL_KSUSDA1	USA	Unkown	Wheat	SRR630048	Fellers et al. 2021	n	n	n	n
Puccinia triticina	FCPSQ_09TUR11_1	Türkiye	2009	Wheat	SRR630049	Fellers et al. 2021	n	n	n	n
Puccinia triticina	DGGQ_09GBR10_1	UK	2009	Wheat	SRR630050	Fellers et al. 2021	n	n	n	n
Puccinia triticina	MLDSS_10MN1_2	USA	2010	Wheat	SRR630051	Fellers et al. 2021	n	n	n	n
Puccinia triticina	MBDS_06CAN32_1	USA	2006	Wheat	SRR630053	Fellers et al. 2021	n	n	n	n
Puccinia triticina	FCPNS_CZ18_09	Czech-Slovakia	2009	Wheat	SRR630054	Fellers et al. 2021	n	n	n	n
Puccinia triticina	FHMQQ_CZ10_09	Czech-Slovakia	2009	Wheat	SRR630055	Fellers et al. 2021	n	n	n	n
Puccinia triticina	FCPQQ_95SK2_2	Czech-Slovakia	1995	Wheat	SRR630056	Fellers et al. 2021	n	n	n	n
Puccinia triticina	DHJJ_09GB14.1	UK	2009	Wheat	SRR630057	Fellers et al. 2021	n	n	n	n
Puccinia triticina	MFPS_06MN268	USA	2006	Wheat	SRR630058	Fellers et al. 2021	n	n	n	n
Puccinia triticina	FBMTK_04GA88_03	USA	2004	Wheat	SRR630059	Fellers et al. 2021	n	n	n	n
Puccinia triticina	KBBJK_84MN526_2	USA	1984	Wheat	SRR630060	Fellers et al. 2021	n	n	n	n
Puccinia triticina	DURUM_MX_14_3	Mexico	2004	Triticum turgidum subsp. durum	SRR630061	Fellers et al. 2021	n	n	n	n
Puccinia triticina	FCBQB_CHL08_5_3	Chile	2011	Triticum turgidum subsp. durum	SRR630062	Fellers et al. 2021	n	n	n	n
Puccinia triticina	MCPSS_04ND477	USA	2004	Wheat	SRR630063	Fellers et al. 2021	n	n	n	n
Puccinia triticina	MHDS_03OH237	USA	2003	Wheat	SRR630064	Fellers et al. 2021	n	n	n	n
Puccinia triticina	BBBQB_CZ20_09	Czech-Slovakia	2009	Wheat	SRR630065	Fellers et al. 2021	n	n	n	n
Puccinia triticina	FCPSS_F95	France	2003	Wheat	SRR630066	Fellers et al. 2021	n	n	n	n
Puccinia triticina	KCMQ_09TUR19_2_09	Türkiye	2009	Wheat	SRR630067	Fellers et al. 2021	n	n	n	n
Puccinia triticina	FLLLK_82TX2	USA	1982	Wheat	SRR630068	Fellers et al. 2021	n	n	n	n
Puccinia triticina	MCDS_03CA360_2	USA	2003	Wheat	SRR630069	Fellers et al. 2021	n	n	n	n
Puccinia triticina	DURUM_CA_1.2	USA	2006	Triticum turgidum subsp. durum	SRR630070	Fellers et al. 2021	n	n	n	n
Puccinia triticina	MBBJT_RACE5	USA	1959	Wheat	SRR630071	Fellers et al. 2021	n	n	n	n
Puccinia triticina	MLDS_06MN384	USA	2006	Wheat	SRR630072	Fellers et al. 2021	n	n	n	n

## Sheet: Table S2
Table S2. Percentage of reads aligned to the Pt reference genome assembly (isolate BBBD, Race 1).
Species	Isolate	Total number of paired reads	Number of mapped reads	Mapping Rate (%)
Puccinia graminis f. sp. tritici	PGT34-2-12	327960362	57866650	17.6444
Puccinia graminis f. sp. tritici	CZ-01	25186000	3983049	15.8145
Puccinia graminis f. sp. tritici	CZ-02	21631238	3479598	16.086
Puccinia graminis f. sp. tritici	CZ-03	22646680	4106844	18.1344
Puccinia graminis f. sp. tritici	HU-01	37302334	4698762	12.5964
Puccinia graminis f. sp. tritici	IR-01	35318478	7182564	20.3366
Puccinia graminis f. sp. tritici	IR-02	36716654	6601806	17.9804
Puccinia graminis f. sp. tritici	IR-03	47552214	7961533	16.7427
Puccinia graminis f. sp. tritici	IR-04	48907508	4673248	9.55528
Puccinia graminis f. sp. tritici	IR-05	34129978	6719750	19.6887
Puccinia graminis f. sp. tritici	IR-06	35146696	7558648	21.506
Puccinia graminis f. sp. tritici	IS-03	28351766	4348167	15.3365
Puccinia graminis f. sp. tritici	ME-01	36421292	5496862	15.0924
Puccinia graminis f. sp. tritici	ME-02	42234382	10486251	24.8287
Puccinia graminis f. sp. tritici	PK-04	35973026	7241055	20.1291
Puccinia graminis f. sp. tritici	SA-01	28839910	4178552	14.4888
Puccinia graminis f. sp. tritici	SA-02	28443092	3087846	10.8562
Puccinia graminis f. sp. tritici	SA-03	27352468	2762746	10.1005
Puccinia graminis f. sp. tritici	SA-05	26624248	3471819	13.0401
Puccinia graminis f. sp. tritici	SA-06	28949700	4342950	15.0017
Puccinia graminis f. sp. tritici	SA-07	30829236	4720440	15.3116
Puccinia graminis f. sp. tritici	UR-01	41650724	5624323	13.5035
Puccinia graminis f. sp. tritici	UR-02	37105752	3763637	10.143
Puccinia graminis f. sp. tritici	US-01	63578014	10622996	16.7086
Puccinia graminis f. sp. tritici	UVPgt55	80097316	20654274	25.7865
Puccinia graminis f. sp. tritici	UVPgt59	54408578	12958750	23.8175
Puccinia graminis f. sp. tritici	UVPgt60	73330036	16877270	23.0155
Puccinia graminis f. sp. tritici	UVPgt61	73210718	18345315	25.0582
Puccinia graminis f. sp. tritici	PGT098 (two technical reps)	116268184	27515923	23.6659
Puccinia striiformis f. sp. tritici	17-0504	13987116	581867	4.16002
Puccinia striiformis f. sp. tritici	17-0506	12300590	594139	4.83017
Puccinia striiformis f. sp. tritici	17-0507	12865102	658503	5.11852
Puccinia striiformis f. sp. tritici	88-5SS1	92697996	12486053	13.4696
Puccinia striiformis f. sp. tritici	88-44SS3	95293942	13639465	14.313
Puccinia striiformis f. sp. tritici	88-45SS	86557808	12368449	14.2892
Puccinia striiformis f. sp. tritici	88-55SS	79526172	11133892	14.0003
Puccinia striiformis f. sp. tritici	87-27-s2	95739828	12056311	12.5928
Puccinia striiformis f. sp. tritici	87-66-s1	120182490	16633882	13.8405
Puccinia striiformis f. sp. tritici	98-83-s3	122829244	17375608	14.1461
Puccinia striiformis f. sp. tritici	01-34-s10	91791586	11830123	12.888
Puccinia striiformis f. sp. tritici	08-501-Timber	77220174	9875704	12.789
Puccinia striiformis f. sp. tritici	03-07-Brock	55659770	7229855	12.9894
Puccinia striiformis f. sp. tritici	11-08-Warrior	71034056	9665640	13.6071
Puccinia striiformis f. sp. tritici	11-140-Sterling	50470644	6511940	12.9024
Puccinia striiformis f. sp. tritici	08-21-Solstice	70532340	7689004	10.9014
Puccinia striiformis f. sp. tritici	J0085F	33876884	5645705	16.6654
Puccinia striiformis f. sp. tritici	j02-022	52617716	6200436	11.7839
Puccinia striiformis f. sp. tritici	J01144Bm1	131514612	23998296	18.2476
Puccinia striiformis f. sp. tritici	J02055C	16191258	2606331	16.0971
Puccinia striiformis f. sp. tritici	J8861m2	21734986	3486619	16.0415
Puccinia striiformis f. sp. tritici	J89110	23491028	3694266	15.7263
Puccinia striiformis f. sp. tritici	J89121M6	24639288	3848024	15.6174
Puccinia striiformis f. sp. tritici	PST-130	55999554	5478291	9.78274
		51618944	5894438	11.4191
Puccinia striiformis f. sp. tritici	PST-21	40607634	5877350	14.4735
Puccinia striiformis f. sp. tritici	PST-43	18958718	2759659	14.5561
Puccinia striiformis f. sp. tritici	PST-87-7	45456534	1457095	3.20547
		63058686	2494266	3.95547
Puccinia striiformis f. sp. tritici	K	87617660	11018444	12.5756
Puccinia striiformis f. sp. tritici	46S1119	62525768	5867405	9.38398
Puccinia striiformis f. sp. tritici	93–210	47636182	11907934	24.9977
Puccinia striiformis f. sp. tritici	DK0911	59640756	10858055	18.2058
Puccinia striiformis f. sp. tritici	104E137-A-	57980430	11531426	19.8885
		58636906	11628205	19.8309
Puccinia triticina	06-31	22277814	17017713	76.3886
Puccinia triticina	06-98	19227828	16520160	85.918
Puccinia triticina	07-020	26968746	12244428	45.4023
Puccinia triticina	07-032-mix	26955530	22208542	82.3896
Puccinia triticina	07-049-mix	18281658	15158847	82.9183
Puccinia triticina	07-05	19234452	6954602	36.157
Puccinia triticina	07-10	20619928	8939509	43.3537
Puccinia triticina	07-19	19608812	5757953	29.3641
Puccinia triticina	07-71	17174028	12845366	74.7953
Puccinia triticina	08-023	36483258	17061331	46.7648
Puccinia triticina	08-09-mix	17786982	15494496	87.1114
Puccinia triticina	08-120	39630142	20027241	50.5354
Puccinia triticina	09-020-mix	21042140	17852638	84.8423
Puccinia triticina	09-024	19199976	11425880	59.5099
Puccinia triticina	10-001	26786520	15546575	58.0388
Puccinia triticina	10-002	39938622	15524852	38.8718
Puccinia triticina	10-009	24792362	14302434	57.6889
Puccinia triticina	11-015	30124504	18254721	60.5976
Puccinia triticina	11-098-mix	18437038	14273083	77.4153
Puccinia triticina	11-110	37492812	4114251	10.9734
Puccinia triticina	12-007	40000384	29229125	73.0721
Puccinia triticina	12-008	43293718	29425638	67.9675
Puccinia triticina	12-009	27536440	23370827	84.8724
Puccinia triticina	12-010	42200004	28182883	66.7841
Puccinia triticina	12-502	42963520	33849671	78.787
Puccinia triticina	13-003	22756357	16191169	71.1501
Puccinia triticina	13-010	38670766	30292094	78.3333
Puccinia triticina	14-001	32587334	27315506	83.8225
Puccinia triticina	14-013	47421330	15066261	31.7711
Puccinia triticina	14-019	34774460	25792306	74.1703
Puccinia triticina	14-022	32393892	25844424	79.7818
Puccinia triticina	15-014	31261214	26909602	86.0798
Puccinia triticina	17-056	19007794	12627730	66.4345
Puccinia triticina	34486	17185312	14380569	83.6794
Puccinia triticina	Pt-12-1	37505750	31863871	84.9573
Puccinia triticina	Pt-12-11	44727632	39227313	87.7026
Puccinia triticina	Pt-12-12	47049756	39816758	84.6269
Puccinia triticina	Pt-12-15	36899304	21568167	58.4514
Puccinia triticina	Pt-12-20	45021454	39049910	86.7362
Puccinia triticina	Pt-12-22	46289650	35673833	77.0665
Puccinia triticina	Pt-12-29	46471070	35262558	75.8807
Puccinia triticina	Pt-12-34	43611534	36621621	83.9723
Puccinia triticina	Pt-12-36	45845844	40965801	89.3555
Puccinia triticina	Pt-12-37	39065598	32340362	82.7848
Puccinia triticina	Pt-12-6	47313960	41058413	86.7786
Puccinia triticina	Pt-13-39	40906610	36690315	89.6929
Puccinia triticina	Pt-14-11	46577282	39835257	85.5251
Puccinia triticina	Pt-14-2	36667524	32089117	87.5137
Puccinia triticina	Pt-14-26	42243952	35094222	83.0751
Puccinia triticina	Pt-14-37	46235130	39263657	84.9217
Puccinia triticina	Pt-14-53	42618442	34362872	80.6291
Puccinia triticina	Pt-14-60	43044456	35440938	82.3357
Puccinia triticina	Pt-14-79	45243774	38486578	85.0649
Puccinia triticina	Pt-14-82	35864286	29732813	82.9037
Puccinia triticina	Pt-14-83	35390380	23649560	66.8248
Puccinia triticina	Pt-14-9	43648744	36028840	82.5427
Puccinia triticina	Pt-14-90	34045856	21219306	62.3257
Puccinia triticina	Pt-15-11	44557440	29243108	65.6301
Puccinia triticina	Pt-15-14	41526750	33882507	81.592
Puccinia triticina	Pt-15-30	21138935	13500164	63.864
Puccinia triticina	Pt-15-54	33363828	23621231	70.7989
Puccinia triticina	Pt-15-6	47979778	38774610	80.8145
Puccinia triticina	Pt-15-79	42519002	33726656	79.3214
Puccinia triticina	Pt-15-8	44085058	29205509	66.2481
Puccinia triticina	Pt-15-81	44123116	24258329	54.9787
Puccinia triticina	Pt-16-14	38929732	32478667	83.429
Puccinia triticina	Pt-16-18	44408066	30337730	68.3158
Puccinia triticina	Pt-16-20	37907716	32225750	85.0111
Puccinia triticina	Pt-16-5	37622738	30780536	81.8137
Puccinia triticina	SRR4254441	51764276	44024777	85.0486
Puccinia triticina	SRR4254442	70048288	59485409	84.9206
Puccinia triticina	SRR4254443	72470524	62674689	86.483
Puccinia triticina	SRR4254444	69898526	60475892	86.5196
Puccinia triticina	SRR4254445	74849258	64679000	86.4123
Puccinia triticina	SRR4254446	74179490	63499199	85.6021
Puccinia triticina	SRR4254447	58917520	50895836	86.3849
Puccinia triticina	SRR4254448	62858660	52547320	83.596
Puccinia triticina	SRR4254449	53552614	46073966	86.035
Puccinia triticina	SRR4254450	69516584	58985405	84.8508
Puccinia triticina	SRR4254451	68046788	56276944	82.7033
Puccinia triticina	SRR4254452	64944794	54119479	83.3315
Puccinia triticina	SRR4254453	71405410	61311377	85.8638
Puccinia triticina	SRR4254454	71622608	61031900	85.2132
Puccinia triticina	SRR4254455	74683730	60815461	81.4307
Puccinia triticina	SRR4254456	68912142	58842482	85.3877
Puccinia triticina	SRR4254457	47791600	41069580	85.9347
Puccinia triticina	SRR4254458	88145358	75523622	85.6808
Puccinia triticina	SRR4254459	67044878	57144839	85.2337
Puccinia triticina	SRR4254460	61007614	52149438	85.4802
Puccinia triticina	Pt_ARG_12.1	52108344	36772347	70.569
Puccinia triticina	Pt_ARG_9.3	99123200	89507251	90.299
Puccinia triticina	Pt_ETH_4.1	63568678	47078045	74.0586
Puccinia triticina	Pt_ETH_4090_3	28348270	23331905	82.3045
Puccinia triticina	Pt_ETH_4114_7	30596792	25692988	83.9728
Puccinia triticina	Pt_ETH_6.1	58492478	49831086	85.1923
Puccinia triticina	Pt_FRA_4.3	49250056	36282964	73.6709
Puccinia triticina	Pt_FRA_5.3	64261876	34436894	53.5884
Puccinia triticina	Pt_ISR_1508	47892874	37049633	77.3594
Puccinia triticina	Pt_ESP_12	58886434	33793782	57.3881
Puccinia triticina	Pt_ESP_27	62898118	54858812	87.2185
Puccinia triticina	Pt_ESP_30	64330442	53148408	82.6178
Puccinia triticina	Pt_ESP_4	62801446	54949078	87.4965
Puccinia triticina	Pt_ETH_11D5_1	65416618	44755958	68.4168
Puccinia triticina	Pt_ETH_11D9_3	26352407	22311378	84.6654
Puccinia triticina	Pt_ETH_125_2	29545387	24955108	84.4636
Puccinia triticina	Pt_ETH_16.1	26320081	22017081	83.6513
Puccinia triticina	SBDGD_10MT13_1	61671432	45248318	73.37
Puccinia triticina	TFBJQ_10MN3_1_2	53262248	34860384	65.4505
Puccinia triticina	FCPNS_CZ18_09	52317798	20659604	39.4887
Puccinia triticina	TDBG_08TX210	52841356	44594605	84.3934
Puccinia triticina	TNRJ_05TX27	53738236	41696787	77.5924
Puccinia triticina	SBDB_04MN364	65671492	57333476	87.3034
Puccinia triticina	TBDS_04TX67	53545530	46090637	86.0775
Puccinia triticina	TCBJK_04TX104	51903622	45131957	86.9534
Puccinia triticina	TCPSS_04KS213	68793150	59594103	86.628
Puccinia triticina	TDFSS_04TX86	63573336	53097423	83.5215
Puccinia triticina	TJBGH_04OH300	58392382	49807010	85.2971
Puccinia triticina	TCTDL_03VA190	56877918	46329074	81.4535
Puccinia triticina	THBJ_99ND588	66187852	55470643	83.8079
Puccinia triticina	NBBR_98WA1	60762280	39354212	64.7675
Puccinia triticina	KFBJG_97CA64_1	56656946	47672285	84.142
Puccinia triticina	SCPBJ_ISR173B	64708184	55157036	85.2397
Puccinia triticina	PNMR_94LA101	61987734	53053295	85.5868
Puccinia triticina	PBLR_91MI	61799096	49596050	80.2537
Puccinia triticina	PBMGK_87NY626_2	55936868	42130697	75.3183
Puccinia triticina	PBDJ_84PA1	66240846	55310965	83.4998
Puccinia triticina	NBGKK_82MN116_1	61874550	35689099	57.6798
Average Mapping Rate for Puccinia graminis f. sp. tritici (%)				17.3093
S.D. for Puccinia graminis f. sp. tritici				4.7656
Average Mapping Rate of Puccinia striiformis f. sp. tritici (%)				13.1226
S.D. for Puccinia striiformis f. sp. tritici				4.75049
Average Mapping Rate of Puccinia triticina (%)				75.8748
S.D. for Puccinia triticina				14.5874

## Sheet: Table S3
Table S3. Mapping depth and mapping rate to the Pt reference genome assembly (isolate Pt104).
Isolate	Mapping Depth	Mapping Rate (%)
06-31	16.62	73.85
06-94	13.25	75.74
06-98	16.06	81.93
07-020	9.76	38.67
07-032-mix	20.6	75.57
07-049-mix	14.05	75.53
07-05	6.1	31.18
07-10	7.89	37.65
07-19	4.95	24.84
07-71	12.08	69.21
08-023	16.32	41.83
08-09-mix	14.41	79.64
08-120	14.54	37.85
09-020-mix	16.65	77.82
09-024	17.56	78.47
10-001	15.31	54.07
10-002	4.64	35.08
10-009	12.33	48.09
11-015	17.5	54.47
11-098	11.19	38.64
11-110	0.48	2.56
12-007	28.28	68.24
12-008	28.35	62.96
12-009	23.3	80.62
12-010	26.82	61.37
12-502	32.91	73.43
13-003	32.48	68.26
13-010	29.79	73.39
14-001	27.21	79.39
14-013	7.76	16.83
14-019	21.34	67.76
14-022	25.92	75.92
15-014	26	80.24
17-056	11.94	61.72
Pt-12-1	30.78	80.06
Pt-12-11	39.15	85.28
Pt-12-12	38.25	78.82
Pt-12-15	19.31	51.05
Pt-12-20	37.3	81.99
Pt-12-22	33.53	71.7
Pt-12-29	35.03	73.83
Pt-12-34	36.88	83.1
Pt-12-36	39.93	85.28
Pt-12-37	32.19	81.77
Pt-12-6	39.79	82.55
Pt-13-39	35.94	86.85
Pt-14-11	40.04	82.97
Pt-14-2	29.99	80.17
Pt-14-20	11.34	25.4
Pt-14-26	33.83	77.7
Pt-14-37	36.66	78.35
Pt-14-53	34.03	77.76
Pt-14-60	34.51	79.18
Pt-14-79	37.07	81.91
Pt-14-82	29.34	80.33
Pt-14-83	22.62	62.97
Pt-14-9	34.79	77.63
Pt-14-90	20.36	58.35
Pt-15-11	28.13	61.03
Pt-15-14	31.9	78.29
Pt-15-30	27.83	63.68
Pt-15-54	23.14	67.7
Pt-15-6	37.38	77.09
Pt-15-79	33.36	77.01
Pt-15-8	27.74	61.26
Pt-15-81	22.91	50.05
Pt-16-14	32.19	81.51
Pt-16-18	30.14	65.44
Pt-16-20	32.23	83.46
Pt-16-5	29.81	79.52
760285	27.53	86.59
630846	36.53	86.31
750299	38.07	87.26
700201	36.93	87.67
740408	40.09	88.37
740606	38.91	87.43
700575	31.66	88.15
QWRI	31.61	84.26
900084	29.03	88.72
89-L-1	36.6	87.84
890155	34.27	83.41
900273	33.33	85.01
790197	37.39	87.31
670028	37.64	87.3
730003	36.77	81.49
66-L-3	36.39	86.94
60-L-2	25.93	87.42
64-L-3	46.19	87.24
630550	35.52	87.18
BCL_75	32.57	87.25
Pt_ETH_16.1	30.19	87.45
Pt_ETH_125_2	33.58	87.96
Pt_ETH_11D9_3	29.95	86.91
Pt_ISR_850	27.28	69.23
Pt_ETH_6.1	33.18	86.96
Pt_ETH_4114_7	34.91	87.75
Pt_ETH_4090_3	31.37	87.65
Pt_ETH_4.1	31.95	90.08
PRTUS1_PRTUS1	37.07	87.2
Pt_ETH_11D5_1	30.37	90.88
Pt_ESP_4	36.35	88.95
Pt_ESP_30	35.99	87.38
Pt_ESP_27	35.83	88.02
Pt_ESP_12	22.83	90.34
Pt_ISR_1508	25.14	87.46
Pt_FRA_5.3	23	86.82
Pt_FRA_4.3	24.75	90.34
Pt_ARG_9.3	63.69	96.41
Pt_ARG_12.1	25.01	89.74
MCTNB_11US205_2	37.43	90.78
MCTNB_11US204_3	43.25	86.73
MCPSB_11US230_1	39.77	88.55
MCDSD_11US034_2	41.07	89.47
MCDSB_11US185_2	28.13	92.72
MBTNB_11US213_1	25.63	56.83
MBTNB_11US148_2	26.92	79.22
TFBGQ_11US212_1	34.63	86.33
TCRKG_11US116_2	33.6	88.93
TCGJG_11US256_3	31.08	87.05
MBPSB_11US159_1	27.81	91.82
TCRKG_11US057_1	36.49	87.4
TCPSS_04KS213	40.22	88.9
TCJSB_11US078_1	28.19	77.61
TCBJG_11US053_3	26.16	65.74
TBBGJ_11US136_1	43.91	87.86
TBBGJ_11US042_1	32.63	89.63
NBBTG_11US203_3B	31.82	88.84
NBBRG_11US203_2B	37.05	87.96
MDPSB_11US122_1	8.79	19.89
MDDSB_11US040_3	27.76	89.94
MBDSD_11US144_2	32.9	90.63
MBDSD_11US129_2	32.89	86.3
TNBGJ_11US022_3	31.03	87.52
TFBGG_11US176_2	32.69	89.78
TDBJQ_11US091_2	32.48	86.68
TDBJQ_11US026_1	28.23	79.06
TCTSB_11US189_3	23.46	61.8
NBBSG_11US179_2A	29.99	85.26
MLDSD_11US025_3	30.41	81.85
MFNSB_11US220_3	85.44	88.49
TPBGJ_11US044_1	29.83	86.96
TNRJJ_11US098_2	30.11	85.4
TNRJJ_11US043_3	28.04	79.88
TNBJJ_11US030_1	35.55	85.44
TNBGJ_11US130_2	24.43	87.56
TNBGJ_11US048_2	29.65	78.67
MDFSB_11US187_2	25.41	73.16
KFBJG_97CA64_1	31.31	84.09
TBDS_04TX67	30.29	89.15
MMDSD_11US075_1	33.53	81.98
NBBR_98WA1	25.3	65.69
PBDJ_84PA1	35.4	83.8
MFNSB_11US074_2	26.57	80.48
MFNSB_11US039_2 (SRR11080359)	12.69	41.32
MFNSB_11US014_2	18.55	56.45
MCTSB_11US019_2	10.91	27.84
PNMR_94LA101	34.26	87.94
PBMGK_87NY626_2	26.99	76.74
PBLR_91MI	31.93	81.52
SCPBJ_ISR173B	35.96	87.4
PBJL_PRTUS6	31.36	84.17
TCTDL_03VA190	29.82	82.45
TNRJ_05TX27	26.98	79.35
TNBGJ_11US045_2	7.34	19.84
TJBGH_04OH300	32.27	86.78
THBJ_99ND588	36.07	86.26
NBGKK_82MN116_1	23.42	60.99
TFBJQ_10MN3_1_2	22.87	68.78
TDBJG_11US154_1	28.27	88.37
TDBG_08TX210	29.07	87.67
TCBJK_04TX104	29.53	89
SBDGD_10MT13_1	29.66	75.38
SBDB_04MN364	37.24	89.67
TDFSS_04TX86	34.37	85.75
MFNSB_11US039_2 (SRR11479796)	12.69	41.32
NBBGT_11US182_1	37.58	84.69
MCTSB_11US116_1	38.1	84.93
MBGDK_99NC23_1B	29.85	79.49
FCPSQ_09TUR23_1	34.45	86.62
PBJSF_84VA	33.52	87.65
MJBJ_97NE406	3.25	73.85
BBBD_04NE346_2	4.26	88.39
LBBKK_99NC	4.22	87.05
MCJSS_04ND447	4.09	88.38
FBPSQ_FR56	4.54	87.19
DURUM_09AZ103A	3.9	86.87
MBRL_KSUSDA1	3.82	80.02
FCPSQ_09TUR11_1	3.96	80.36
DGGQ_09GBR10_1	4.64	87.17
MLDSS_10MN1_2	4.03	87.71
MBDS_06CAN32_1	3.88	88.26
FCPNS_CZ18_09	1.7	42.47
FHMQQ_CZ10_09	3.75	81.22
FCPQQ_95SK2_2	4.52	85.08
DHJJ_09GB14.1	1.29	31.21
MFPS_06MN268	4.12	88.43
FBMTK_04GA88_03	3.88	86.8
KBBJK_84MN526_2	4.07	88.56
DURUM_MX_14_3	4.53	89.23
FCBQB_CHL08_5_3	4.02	84.5
MCPSS_04ND477	4.25	89.78
MHDS_03OH237	3.73	87.11
BBBQB_CZ20_09	3.84	83.54
FCPSS_F95	4.71	89.21
KCMQ_09TUR19_2_09	4.32	87.38
FLLLK_82TX2	4.23	88.26
MCDS_03CA360_2	3.78	86.82
DURUM_CA_1.2	4.27	84.49
MBBJT_RACE5	3.75	87.78
MLDS_06MN384	3.97	81.83

## Sheet: Table S4
Table S4. Virulence profiling of 66 Pt isolates across 11 near-isogenic wheat lines. UK isolates were scored using a 0 to 4 sclale, with scores of 0 - 2.3 indicating avirulent reactions and scores of 2.4- 2.6 representing borderline reactions and scores of 2.7 – 4.0 indicating virulent reactions. Polish isolates were classified as 0 or 1. 0, reflecting avirulent and virulent reactions, respective…
Isolate	Lr1	Lr10	Lr11	Lr14a	Lr17	Lr20	Lr21	Lr24	Lr26	Lr28	Lr30	Phenotyped	Shown in Fig.2
06-31	3.3	3.1	N.A.	N.A.	N.A.	N.A.	N.A.	N.A.	3.2	N.A.	N.A.	y	y
06-94	0	3.3	N.A.	N.A.	N.A.	N.A.	N.A.	N.A.	0.1	N.A.	N.A.	y	y
06-98	0	3	N.A.	N.A.	N.A.	N.A.	N.A.	N.A.	0	N.A.	N.A.	y	y
07-020	1	3	N.A.	N.A.	N.A.	N.A.	N.A.	N.A.	1	N.A.	N.A.	y	n
07-032-mix	2	3	N.A.	N.A.	N.A.	N.A.	N.A.	N.A.	2	N.A.	N.A.	y	y
07-049-mix	0	3	N.A.	N.A.	N.A.	N.A.	N.A.	N.A.	0	N.A.	N.A.	y	y
07-05	1.9	4	N.A.	N.A.	N.A.	N.A.	N.A.	N.A.	2.3	N.A.	N.A.	y	n
07-10	0	3	N.A.	N.A.	N.A.	N.A.	N.A.	N.A.	0.1	N.A.	N.A.	y	n
07-19	2	2	N.A.	N.A.	N.A.	N.A.	N.A.	N.A.	2.2	N.A.	N.A.	y	n
07-71	0	4	N.A.	N.A.	N.A.	N.A.	N.A.	N.A.	0	N.A.	N.A.	y	y
08-023	0	N.A.	N.A.	N.A.	N.A.	N.A.	N.A.	N.A.	0	N.A.	N.A.	y	y
08-09-mix	4	N.A.	N.A.	N.A.	N.A.	N.A.	N.A.	N.A.	4	N.A.	N.A.	y	y
08-120	N.A.	N.A.	N.A.	N.A.	N.A.	N.A.	N.A.	N.A.	N.A.	N.A.	N.A.	n	y
09-020-mix	1	N.A.	N.A.	N.A.	N.A.	N.A.	N.A.	N.A.	0.2	N.A.	N.A.	y	y
09-024	3	N.A.	N.A.	N.A.	N.A.	N.A.	N.A.	N.A.	0	N.A.	N.A.	y	y
10-001	0	N.A.	N.A.	N.A.	N.A.	N.A.	N.A.	N.A.	0.8	N.A.	N.A.	y	y
10-002	0	N.A.	N.A.	N.A.	N.A.	N.A.	N.A.	N.A.	2	N.A.	N.A.	y	n
10-009	0	N.A.	N.A.	N.A.	N.A.	N.A.	N.A.	N.A.	2.5	N.A.	N.A.	y	y
11-015	0	N.A.	N.A.	N.A.	N.A.	N.A.	N.A.	N.A.	0.9	N.A.	N.A.	y	y
11-098	0	N.A.	N.A.	N.A.	N.A.	N.A.	N.A.	N.A.	0	N.A.	N.A.	y	y
11-098-mix	0	N.A.	N.A.	N.A.	N.A.	N.A.	N.A.	N.A.	0	N.A.	N.A.	y	n
11-110	0	N.A.	N.A.	N.A.	N.A.	N.A.	N.A.	N.A.	0	N.A.	N.A.	y	n
12-007	0.2	N.A.	N.A.	N.A.	N.A.	0	N.A.	3	0.3	0	N.A.	y	y
12-008	3	N.A.	N.A.	N.A.	N.A.	1	N.A.	0	3	3	N.A.	y	y
12-009	0	N.A.	N.A.	N.A.	N.A.	0.1	N.A.	0.1	4	0	N.A.	y	y
12-010	0.1	N.A.	N.A.	N.A.	N.A.	1	N.A.	0.5	1	1	N.A.	y	y
12-502	3	N.A.	N.A.	N.A.	N.A.	2.5	N.A.	0	2.5	N.A.	N.A.	y	y
13-003	0	N.A.	N.A.	N.A.	N.A.	0	N.A.	1	3	N.A.	N.A.	y	y
13-010	0	N.A.	N.A.	N.A.	N.A.	3	N.A.	0	0	N.A.	N.A.	y	y
14-001	0	N.A.	N.A.	N.A.	N.A.	3	N.A.	0	3	N.A.	N.A.	y	y
14-013	3	N.A.	N.A.	N.A.	N.A.	3	N.A.	0	3	N.A.	N.A.	y	n
14-019	3	N.A.	N.A.	N.A.	N.A.	3	N.A.	0	3	N.A.	N.A.	y	y
14-022	3	N.A.	N.A.	N.A.	N.A.	3	N.A.	3	3	N.A.	N.A.	y	y
15-014	0	N.A.	N.A.	N.A.	N.A.	3	N.A.	0	2.75	N.A.	N.A.	y	y
17-056	N.A.	N.A.	N.A.	N.A.	N.A.	N.A.	N.A.	N.A.	N.A.	N.A.	N.A.	n	y
Isolate	Lr1	Lr10	Lr11	Lr14a	Lr17	Lr20	Lr21	Lr24	Lr26	Lr28	Lr30	Phenotyped	Shown in Fig.2
Pt-12-1	0	1	1	1	0	0	1	1	1	1	1	y	y
Pt-12-11	1	1	1	1	1	0	1	0	1	1	1	y	y
Pt-12-12	1	1	1	1	0	0	0	0	0	0	1	y	y
Pt-12-15	0	1	1	1	0	0	1	0	0	0	1	y	y
Pt-12-20	1	1	1	1	1	1	1	0	1	0	1	y	y
Pt-12-22	0	1	1	1	0	0	1	1	0	0	1	y	y
Pt-12-29	1	1	1	1	1	1	1	1	0	0	1	y	y
Pt-12-34	0	1	1	1	0	0	1	1	1	1	1	y	y
Pt-12-36	0	1	1	0	0	0	0	1	0	0	0	y	y
Pt-12-37	0	0	1	1	0	0	0	0	0	0	1	y	y
Pt-12-6	0	1	1	1	0	0	0	0	0	0	0	y	y
Pt-13-39	0	1	1	1	1	0	0	1	0	0	1	y	y
Pt-14-11	0	1	1	1	0	0	1	0	0	0	0	y	y
Pt-14-2	0	0	1	1	0	0	0	0	0	0	0	y	y
Pt-14-20	N.A.	N.A.	N.A.	N.A.	N.A.	N.A.	N.A.	N.A.	N.A.	N.A.	N.A.	n	y
Pt-14-26	0	1	1	1	0	0	0	1	0	0	1	y	y
Pt-14-37	0	1	1	1	0	1	1	1	0	0	1	y	y
Pt-14-53	1	1	1	1	1	1	1	1	1	0	1	y	y
Pt-14-60	0	1	1	1	0	0	1	0	0	0	0	y	y
Pt-14-79	0	1	1	1	0	0	1	0	0	0	1	y	y
Pt-14-82	1	1	1	1	1	1	1	0	1	0	1	y	y
Pt-14-83	N.A.	N.A.	N.A.	N.A.	N.A.	N.A.	N.A.	N.A.	N.A.	N.A.	N.A.	n	y
Pt-14-9	1	1	1	1	0	0	1	0	0	0	0	y	y
Pt-14-90	0	1	1	1	0	0	0	0	0	0	0	y	y
Pt-15-11	1	1	1	1	1	1	1	1	1	0	1	y	y
Pt-15-14	0	1	1	1	0	0	1	1	0	0	1	y	y
Pt-15-30	0	1	0	1	0	0	0	0	0	0	0	y	y
Pt-15-54	1	1	1	1	1	1	1	1	0	0	1	y	y
Pt-15-6	0	1	1	1	0	0	1	1	0	0	1	y	y
Pt-15-79	0	1	1	1	0	0	0	0	0	0	1	y	y
Pt-15-8	0	1	1	0	0	0	0	0	0	1	0	y	y
Pt-15-81	1	1	1	1	0	0	1	0	0	0	1	y	y
Pt-16-14	N.A.	N.A.	N.A.	N.A.	N.A.	N.A.	N.A.	N.A.	N.A.	N.A.	N.A.	n	y
Pt-16-18	0	1	1	1	0	0	1	0	0	0	1	y	y
Pt-16-20	1	1	1	1	1	1	1	0	1	0	1	y	y
Pt-16-5	0	1	1	1	0	0	1	0	0	1	0	y	y

## Sheet: Table S5
Table S5. Virulence profiles of 171 Pt isolates. Pathotypes are presented as follows: 0: Avirulent, 0.5: Intermediate, 1: Virulent.
Isolate	Lr1	Lr10	Lr11	Lr14a	Lr17	Lr20	Lr21	Lr24	Lr26	Lr28	Lr30	Reference
06-31	1	1	N.A.	N.A.	N.A.	N.A.	N.A.	N.A.	1	N.A.	N.A.	This study
06-94	0	1	N.A.	N.A.	N.A.	N.A.	N.A.	N.A.	0	N.A.	N.A.	This study
06-98	0	1	N.A.	N.A.	N.A.	N.A.	N.A.	N.A.	0	N.A.	N.A.	This study
07-032-mix	0	1	N.A.	N.A.	N.A.	N.A.	N.A.	N.A.	0	N.A.	N.A.	This study
07-049-mix	0	1	N.A.	N.A.	N.A.	N.A.	N.A.	N.A.	0	N.A.	N.A.	This study
07-71	0	1	N.A.	N.A.	N.A.	N.A.	N.A.	N.A.	0	N.A.	N.A.	This study
08-023	0	N.A.	N.A.	N.A.	N.A.	N.A.	N.A.	N.A.	0	N.A.	N.A.	This study
08-09-mix	1	N.A.	N.A.	N.A.	N.A.	N.A.	N.A.	N.A.	1	N.A.	N.A.	This study
08-120	N.A.	N.A.	N.A.	N.A.	N.A.	N.A.	N.A.	N.A.	N.A.	N.A.	N.A.	This study
09-020-mix	0	N.A.	N.A.	N.A.	N.A.	N.A.	N.A.	N.A.	0	N.A.	N.A.	This study
09-024	1	N.A.	N.A.	N.A.	N.A.	N.A.	N.A.	N.A.	0	N.A.	N.A.	This study
10-001	0	N.A.	N.A.	N.A.	N.A.	N.A.	N.A.	N.A.	0	N.A.	N.A.	This study
10-009	0	N.A.	N.A.	N.A.	N.A.	N.A.	N.A.	N.A.	0.5	N.A.	N.A.	This study
11-015	0	N.A.	N.A.	N.A.	N.A.	N.A.	N.A.	N.A.	0	N.A.	N.A.	This study
11-098	0	N.A.	N.A.	N.A.	N.A.	N.A.	N.A.	N.A.	0	N.A.	N.A.	This study
12-007	0	N.A.	N.A.	N.A.	N.A.	0	N.A.	1	0	0	N.A.	This study
12-008	1	N.A.	N.A.	N.A.	N.A.	0	N.A.	0	1	1	N.A.	This study
12-009	0	N.A.	N.A.	N.A.	N.A.	0	N.A.	0	1	0	N.A.	This study
12-010	0	N.A.	N.A.	N.A.	N.A.	0	N.A.	0	0	0	N.A.	This study
12-502	1	N.A.	N.A.	N.A.	N.A.	0.5	N.A.	0	0.5	N.A.	N.A.	This study
13-003	0	N.A.	N.A.	N.A.	N.A.	0	N.A.	0	1	N.A.	N.A.	This study
13-010	0	N.A.	N.A.	N.A.	N.A.	1	N.A.	0	0	N.A.	N.A.	This study
14-001	0	N.A.	N.A.	N.A.	N.A.	1	N.A.	0	1	N.A.	N.A.	This study
14-019	1	N.A.	N.A.	N.A.	N.A.	1	N.A.	0	1	N.A.	N.A.	This study
14-022	1	N.A.	N.A.	N.A.	N.A.	1	N.A.	1	1	N.A.	N.A.	This study
15-014	0	N.A.	N.A.	N.A.	N.A.	1	N.A.	0	1	N.A.	N.A.	This study
17-056	N.A.	N.A.	N.A.	N.A.	N.A.	N.A.	N.A.	N.A.	N.A.	N.A.	N.A.	This study
Pt-12-1	0	1	1	1	0	0	1	1	1	1	1	This study
Pt-12-11	1	1	1	1	1	0	1	0	1	1	1	This study
Pt-12-12	1	1	1	1	0	0	0	0	0	0	1	This study
Pt-12-15	0	1	1	1	0	0	1	0	0	0	1	This study
Pt-12-20	1	1	1	1	1	1	1	0	1	0	1	This study
Pt-12-22	0	1	1	1	0	0	1	1	0	0	1	This study
Pt-12-29	1	1	1	1	1	1	1	1	0	0	1	This study
Pt-12-34	0	1	1	1	0	0	1	1	1	1	1	This study
Pt-12-36	0	1	1	0	0	0	0	1	0	0	0	This study
Pt-12-37	0	0	1	1	0	0	0	0	0	0	1	This study
Pt-12-6	0	1	1	1	0	0	0	0	0	0	0	This study
Pt-13-39	0	1	1	1	1	0	0	1	0	0	1	This study
Pt-14-11	0	1	1	1	0	0	1	0	0	0	0	This study
Pt-14-2	0	0	1	1	0	0	0	0	0	0	0	This study
Pt-14-20	N.A.	N.A.	N.A.	N.A.	N.A.	N.A.	N.A.	N.A.	N.A.	N.A.	N.A.	This study
Pt-14-26	0	1	1	1	0	0	0	1	0	0	1	This study
Pt-14-37	0	1	1	1	0	1	1	1	0	0	1	This study
Pt-14-53	1	1	1	1	1	1	1	1	1	0	1	This study
Pt-14-60	0	1	1	1	0	0	1	0	0	0	0	This study
Pt-14-79	0	1	1	1	0	0	1	0	0	0	1	This study
Pt-14-82	1	1	1	1	1	1	1	0	1	0	1	This study
Pt-14-83	N.A.	N.A.	N.A.	N.A.	N.A.	N.A.	N.A.	N.A.	N.A.	N.A.	N.A.	This study
Pt-14-9	1	1	1	1	0	0	1	0	0	0	0	This study
Pt-14-90	0	1	1	1	0	0	0	0	0	0	0	This study
Pt-15-11	1	1	1	1	1	1	1	1	1	0	1	This study
Pt-15-14	0	1	1	1	0	0	1	1	0	0	1	This study
Pt-15-30	0	1	0	1	0	0	0	0	0	0	0	This study
Pt-15-54	1	1	1	1	1	1	1	1	0	0	1	This study
Pt-15-6	0	1	1	1	0	0	1	1	0	0	1	This study
Pt-15-79	0	1	1	1	0	0	0	0	0	0	1	This study
Pt-15-8	0	1	1	0	0	0	0	0	0	1	0	This study
Pt-15-81	1	1	1	1	0	0	1	0	0	0	1	This study
Pt-16-14	N.A.	N.A.	N.A.	N.A.	N.A.	N.A.	N.A.	N.A.	N.A.	N.A.	N.A.	This study
Pt-16-18	0	1	1	1	0	0	1	0	0	0	1	This study
Pt-16-20	1	1	1	1	1	1	1	0	1	0	1	This study
Pt-16-5	0	1	1	1	0	0	1	0	0	1	0	This study
760285	0	0	1	0	N.A.	1	N.A.	1	1	1	1	Wu et al. 2017
630846	0	0	1	0	N.A.	0	N.A.	1	1	1	1	Wu et al. 2017
750299	1	0	1	0	N.A.	1	N.A.	1	1	1	1	Wu et al. 2017
700201	1	0	1	0	N.A.	0	N.A.	1	1	1	1	Wu et al. 2017
740408	0	0	1	0	N.A.	1	N.A.	1	1	1	1	Wu et al. 2017
740606	0	0	1	0	N.A.	0	N.A.	1	1	1	1	Wu et al. 2017
700575	1	0	1	0	N.A.	1	N.A.	1	1	1	1	Wu et al. 2017
QWRI	1	0	1	0	N.A.	0	N.A.	1	1	1	1	Wu et al. 2017
900084	0	0	1	0	N.A.	1	N.A.	1	1	1	1	Wu et al. 2017
89-L-1	0	0	1	0	N.A.	1	N.A.	1	0	1	1	Wu et al. 2017
890155	0	0	1	0	N.A.	0	N.A.	1	0	1	1	Wu et al. 2017
900273	0	0	1	0	N.A.	0	N.A.	1	1	1	1	Wu et al. 2017
790197	1	0	1	0	N.A.	1	N.A.	1	1	1	1	Wu et al. 2017
670028	1	0	1	0	N.A.	0	N.A.	1	1	1	1	Wu et al. 2017
730003	0	0	1	0	N.A.	1	N.A.	1	1	1	1	Wu et al. 2017
66-L-3	0	0	1	0	N.A.	0	N.A.	1	1	1	1	Wu et al. 2017
60-L-2	1	0	1	0	N.A.	1	N.A.	1	1	1	1	Wu et al. 2017
64-L-3	1	0	1	0	N.A.	0	N.A.	1	1	1	1	Wu et al. 2017
630550	1	0	1	1	N.A.	1	N.A.	1	1	1	1	Wu et al. 2017
BCL_75	1	0	1	1	N.A.	0	N.A.	1	1	1	1	Wu et al. 2017
Pt_ETH_16.1	N.A.	N.A.	N.A.	N.A.	N.A.	N.A.	N.A.	N.A.	N.A.	N.A.	N.A.	Fellers et al. 2021
Pt_ETH_125_2	N.A.	N.A.	N.A.	N.A.	N.A.	N.A.	N.A.	N.A.	N.A.	N.A.	N.A.	Fellers et al. 2021
Pt_ETH_11D9_3	N.A.	N.A.	N.A.	N.A.	N.A.	N.A.	N.A.	N.A.	N.A.	N.A.	N.A.	Fellers et al. 2021
Pt_ISR_850	N.A.	N.A.	N.A.	N.A.	N.A.	N.A.	N.A.	N.A.	N.A.	N.A.	N.A.	Fellers et al. 2021
Pt_ETH_6.1	N.A.	N.A.	N.A.	N.A.	N.A.	N.A.	N.A.	N.A.	N.A.	N.A.	N.A.	Fellers et al. 2021
Pt_ETH_4114_7	N.A.	N.A.	N.A.	N.A.	N.A.	N.A.	N.A.	N.A.	N.A.	N.A.	N.A.	Fellers et al. 2021
Pt_ETH_4090_3	N.A.	N.A.	N.A.	N.A.	N.A.	N.A.	N.A.	N.A.	N.A.	N.A.	N.A.	Fellers et al. 2021
Pt_ETH_4.1	N.A.	N.A.	N.A.	N.A.	N.A.	N.A.	N.A.	N.A.	N.A.	N.A.	N.A.	Fellers et al. 2021
PRTUS1_PRTUS1	N.A.	N.A.	N.A.	N.A.	N.A.	N.A.	N.A.	N.A.	N.A.	N.A.	N.A.	Fellers et al. 2021
Pt_ETH_11D5_1	0	1	0	0	0	1	0	0	0	0	0	Fellers et al. 2021
Pt_ESP_4	0	1	0	0	0	1	0	0	0	0	0	Fellers et al. 2021
Pt_ESP_30	0	1	0	0	0	1	0	0	0	0	0	Fellers et al. 2021
Pt_ESP_27	0	1	0	0	0	1	0	0	0	0	0	Fellers et al. 2021
Pt_ESP_12	0	1	0	0	0	1	0	0	0	0	0	Fellers et al. 2021
Pt_ISR_1508	0	1	0	0	0	1	0	0	0	0	0	Fellers et al. 2021
Pt_FRA_5.3	0	1	0	0	0	1	0	0	0	0	0	Fellers et al. 2021
Pt_FRA_4.3	0	1	0	0	0	1	0	0	0	0	0	Fellers et al. 2021
Pt_ARG_9.3	0	1	0	0	0	1	0	0	0	0	0	Fellers et al. 2021
Pt_ARG_12.1	0	1	0	0	0	1	0	0	0	0	0	Fellers et al. 2021
MCTNB_11US205_2	1	0	1	1	1	1	0	0	1	0	1	Fellers et al. 2021
MCTNB_11US204_3	1	0	1	1	1	1	0	0	1	0	1	Fellers et al. 2021
MCPSB_11US230_1	1	1	0	1	1	0	0	0	1	0	1	Fellers et al. 2021
MCDSD_11US034_2	1	1	0	1	1	1	0	0	1	0	1	Fellers et al. 2021
MCDSB_11US185_2	1	1	0	1	1	0	0	0	1	0	1	Fellers et al. 2021
MBTNB_11US213_1	1	0	1	1	1	1	0	0	0	0	1	Fellers et al. 2021
MBTNB_11US148_2	1	0	1	1	1	1	0	0	0	0	1	Fellers et al. 2021
TFBGQ_11US212_1	1	1	0	0	0	0	1	1	1	1	0	Fellers et al. 2021
TCRKG_11US116_2	1	1	1	1	0	1	0	0	1	1	1	Fellers et al. 2021
TCGJG_11US256_3	1	1	1	1	0	1	0	0	1	1	0	Fellers et al. 2021
MBPSB_11US159_1	1	1	0	1	1	0	0	0	0	0	1	Fellers et al. 2021
TCRKG_11US057_1	1	1	1	1	0	1	0	0	1	1	1	Fellers et al. 2021
TCPSS_04KS213	1	1	0	1	1	1	0	0	1	0	1	Fellers et al. 2021
TCJSB_11US078_1	1	1	0	1	1	1	0	0	1	0	0	Fellers et al. 2021
TCBJG_11US053_3	1	1	0	1	0	1	0	0	1	1	0	Fellers et al. 2021
TBBGJ_11US136_1	1	1	0	0	0	0	0	0	0	1	0	Fellers et al. 2021
TBBGJ_11US042_1	1	1	0	0	0	0	0	0	0	1	0	Fellers et al. 2021
NBBTG_11US203_3B	1	1	0	1	0	1	0	0	0	1	0	Fellers et al. 2021
NBBRG_11US203_2B	1	1	0	0	0	1	0	0	0	1	0	Fellers et al. 2021
MDDSB_11US040_3	1	1	0	1	1	1	0	1	0	0	0	Fellers et al. 2021
MBDSD_11US144_2	1	1	0	1	1	1	0	0	0	0	1	Fellers et al. 2021
MBDSD_11US129_2	1	1	0	1	1	1	0	0	0	0	1	Fellers et al. 2021
TNBGJ_11US022_3	1	1	0	0	0	0	0	1	0	1	0	Fellers et al. 2021
TFBGG_11US176_2	1	1	0	0	0	0	0	0	0	1	0	Fellers et al. 2021
TDBJQ_11US091_2	1	1	0	1	0	1	1	1	0	1	0	Fellers et al. 2021
TDBJQ_11US026_1	1	1	0	1	0	1	1	1	0	1	0	Fellers et al. 2021
TCTSB_11US189_3	1	1	1	1	1	0	0	0	1	0	1	Fellers et al. 2021
NBBSG_11US179_2A	1	1	0	1	0	1	0	0	0	1	0	Fellers et al. 2021
MLDSD_11US025_3	1	1	0	1	1	1	0	0	0	0	0	Fellers et al. 2021
MFNSB_11US220_3	1	1	0	1	1	1	0	1	1	0	0	Fellers et al. 2021
TPBGJ_11US044_1	1	1	0	0	0	0	0	1	1	1	0	Fellers et al. 2021
TNRJJ_11US098_2	1	1	0	1	1	1	0	1	0	1	1	Fellers et al. 2021
TNRJJ_11US043_3	1	1	0	1	1	1	0	1	0	1	1	Fellers et al. 2021
TNBJJ_11US030_1	1	1	0	1	0	1	0	1	0	1	0	Fellers et al. 2021
TNBGJ_11US130_2	1	1	0	0	0	0	0	1	0	1	0	Fellers et al. 2021
TNBGJ_11US048_2	1	1	0	0	0	0	0	1	0	1	0	Fellers et al. 2021
MDFSB_11US187_2	1	1	0	1	1	1	0	1	0	0	1	Fellers et al. 2021
KFBJG_97CA64_1	0	1	0	1	0	1	0	1	1	1	0	Fellers et al. 2021
TBDS_04TX67	1	1	0	1	1	1	0	0	0	0	0	Fellers et al. 2021
MMDSD_11US075_1	1	1	0	1	1	1	0	0	1	0	0	Fellers et al. 2021
NBBR_98WA1	1	1	0	0	0	1	0	0	0	1	0	Fellers et al. 2021
PBDJ_84PA1	1	1	0	1	1	1	0	0	0	1	0	Fellers et al. 2021
MFNSB_11US074_2	1	1	0	1	1	1	0	1	1	0	0	Fellers et al. 2021
MFNSB_11US039_2	1	1	0	1	1	1	0	1	1	0	0	Fellers et al. 2021
MFNSB_11US014_2	1	1	0	1	1	1	0	1	1	0	0	Fellers et al. 2021
MCTSB_11US019_2	1	1	1	1	1	1	0	0	1	0	1	Fellers et al. 2021
PNMR_94LA101	1	1	0	0	0	1	0	1	0	1	1	Fellers et al. 2021
PBMGK_87NY626_2	1	1	0	0	0	1	0	0	0	1	1	Fellers et al. 2021
PBLR_91MI	1	1	0	0	0	1	0	0	0	1	0	Fellers et al. 2021
SCPBJ_ISR173B	1	0	0	0	1	1	0	0	1	0	1	Fellers et al. 2021
PBJL_PRTUS6	1	0	1	1	1	0	1	0	0	0	0	Fellers et al. 2021
TCTDL_03VA190	1	0	1	1	1	0	0	0	1	0	1	Fellers et al. 2021
TNRJ_05TX27	1	1	0	1	1	1	0	1	0	1	1	Fellers et al. 2021
TJBGH_04OH300	1	1	0	0	0	0	0	1	0	1	0	Fellers et al. 2021
THBJ_99ND588	1	1	0	1	0	1	0	0	1	1	0	Fellers et al. 2021
NBGKK_82MN116_1	1	1	1	1	1	1	0	0	0	1	1	Fellers et al. 2021
TFBJQ_10MN3_1_2	1	1	0	0	0	1	1	1	1	1	0	Fellers et al. 2021
TDBJG_11US154_1	1	1	0	1	0	1	1	1	0	1	0	Fellers et al. 2021
TDBG_08TX210	1	1	0	0	0	0	0	1	0	1	0	Fellers et al. 2021
TCBJK_04TX104	1	1	0	1	0	1	0	0	1	1	0	Fellers et al. 2021
SBDGD_10MT13_1	1	1	0	0	1	0	0	0	0	0	0	Fellers et al. 2021
SBDB_04MN364	1	0	0	0	1	0	0	0	0	0	0	Fellers et al. 2021
TDFSS_04TX86	1	1	0	1	1	1	0	1	0	0	1	Fellers et al. 2021
MFNSB_11US039_2	1	1	0	1	1	1	0	1	1	0	0	Fellers et al. 2021
NBBGT_11US182_1	1	1	0	1	0	1	0	0	0	1	0	Fellers et al. 2021
MCTSB_11US116_1	1	1	1	1	1	1	0	0	1	0	1	Fellers et al. 2021
MBGDK_99NC23_1B	1	0	1	1	0	1	0	0	0	1	0	Fellers et al. 2021
FCPSQ_09TUR23_1	1	1	1	1	1	1	0	0	0	0	1	Fellers et al. 2021
PBJSF_84VA	1	0	1	1	1	1	0	0	0	1	0	Fellers et al. 2021
# of isolates with the pathotypes	157	138	132	132	112	143	112	143	157	136	132
Avirulent isolates (%)	38.9	23.2	48.5	37.1	58	40.6	75	58	58.6	53.7	47
Virulent isolates (%)	61.1	76.8	51.5	62.9	42	58.7	25	42	40.1	46.3	53

## Sheet: Table S6
Table S6. Potential contaminant organisms identified in Pt genomic datasets.
Isolate	sendsketch top hit sorted by Score	WKID (%)	ANI (%)	Score
07-71	Frankliniella occidentalis	1.83	86.46	375.7
08-023	Frankliniella occidentalis	4.78	89.53	1074
08-120	Frankliniella occidentalis	2.41	87.34	363.6
10-001	Frankliniella occidentalis	3.54	88.55	726.9
10-009	Frankliniella occidentalis	3.08	88.11	585.8
11-015	Frankliniella occidentalis	2.89	87.92	622.4
11-098	Frankliniella occidentalis	3.17	88.21	590
12-007	Frankliniella occidentalis	9.99	91.98	2049
12-008	Frankliniella occidentalis	12.67	92.76	2650
12-010	Frankliniella occidentalis	12.41	92.69	2587
13-003	Frankliniella occidentalis	7.28	90.91	1738
14-019	Cellvibrio sp. KY-YJ-3	32.56	96.01	1030
17-056	Frankliniella occidentalis	2.13	86.94	538.4
Pt-12-15	Rhopalosiphum maidis	9.13	91.68	1169
Pt-14-20	Puccinia triticina	41.22	96.92	100.3
Pt-14-83	Rhodococcus sp. PBTS 2	12.6	92.75	477.9
Pt-14-90	Rhopalosiphum maidis	6.5	90.55	862.1
Pt-15-11	Buchnera aphidicola (Rhopalosiphum padi)	29.95	95.67	205.1
Pt-15-30	Pantoea ananatis AJ13355	3.54	88.53	108.1
Pt-15-54	Rhodococcus sp. PBTS 2	38.99	96.64	1370
Pt-15-81	Rhopalosiphum maidis	17.02	93.77	2095
Pt-15-8	Acinetobacter baylyi ADP1	4.86	89.59	130.1
Pt-16-18	Pantoea ananatis	25.77	95.18	1375
Pt_ISR_850	Triticum aestivum	2.85	87.89	380
MBTNB_11US213_1	Pseudomonas simiae	69.61	98.7	3921
TCBJG_11US053_3	Pantoea agglomerans	38.43	96.59	3362
TCTSB_11US189_3	Blumeria graminis f. sp. tritici	58.31	98.05	15970
NBBR_98WA1	Alternaria alternata	26.1	95.22	4144
MFNSB_11US039_2 (SRR11080359)	Sphingomonas melonis TY	86.18	99.46	3912
MFNSB_11US014_2	Sphingomonas melonis TY	86.26	99.47	3527
MCTSB_11US019_2	Pantoea agglomerans	42.85	96.96	3831
NBGKK_82MN116_1	Burkholderia contaminans	46.46	97.25	8455
TFBJQ_10MN3_1_2	Burkholderia contaminans	59.49	98.13	8973
MFNSB_11US039_2 (SRR11479796)	Sphingomonas melonis TY	86.14	99.45	3932
WKID: Weighted Kmer IDentity
ANI: Average Nucleotide Identity

## Sheet: Table S7
Table S7. Number of significantly associated k-mers for the 11 Lr loci.
	Lr1	Lr10	Lr11	Lr14a	Lr17	Lr20	Lr21	Lr24	Lr26	Lr28	Lr30
the number of total k-mers detected	1257622810	1132067712	1071075963	1071075963	1009538602	1153208546	1009538602	1189765238	1221233077	1081390515	1071075963
p-value=0.05 threshold after Bonferroni correction	3.97575e-11	4.4167e-11	4.6682e-11	4.6682e-11	4.95276e-11	4.33573e-11	4.95276e-11	4.20251e-11	4.09422e-11	4.62368e-11	4.6682e-11
log (p-value=0.05 threshold after Bonferroni correction)	-10.4006	-10.3549	-10.3309	-10.3309	-10.3052	-10.3629	-10.3052	-10.3765	-10.3878	-10.335	-10.3309
the number of case k-mers below the threshold	262597	677805	12959	82362	985354	20	0	236	0	425595	8169

## Sheet: Table S8
Table S8. k-mers mapped to the reference genome assembly of Pt isolate Pt76.
Lr gene	Number of k-mers in the output file (pvals_case_top_merged_sorted.txt)	Reference: Pt isolate Pt76 chromosome B
		Aligned 0 times (%)	Aligned exactly 1 time (%)	Aligned >1 times (%)	Overall alignment rate (%)
Lr1	29699085	33.19	31.58	35.23	66.81
Lr10	15243062	35.93	28.52	35.54	64.07
Lr11	29352204	35.65	33.14	31.21	64.35
Lr14a	22780502	28.03	33.53	38.44	71.97
Lr17	22972493	37.71	30.19	32.1	62.29
Lr20	18205121	48.53	23.49	27.98	51.47
Lr24	20761205	63.82	16.94	19.23	36.18
Lr28	45346686	67.65	15.27	17.08	32.35
Lr30	18405262	44.89	26.14	28.96	55.11
average	24751736	43.93	26.53	29.53	56.07
S.D.	9126330	13.78	6.74	7.26	13.78
Lr gene	Number of k-mers in the output file (pvals_case_top_merged_sorted.txt)	Reference: Pt isolate Pt76 chromosome A
		Aligned 0 times (%)	Aligned exactly 1 time (%)	Aligned >1 times (%)	Overall alignment rate (%)
Lr20	18205121	48.48	23.19	28.32	51.52

## Sheet: Table S9
Table S9. Number of significantly associated k-mers for Lr20 in different settings.
number of significantly associated k-mers	Bonferroni correction (default)
All isolates_noPC7	61
All isolates_noPC8	79
All isolates_noPC10	0

## Sheet: Table S10
Table S10. Gene annotation for encoding signal peptide and/or predicted cytoplasmic or apoplastic effectors.
	SignalP-6.0			EffectorP 3.0
Gene ID	Prediction	SP(Sec/SPI)	CS Position	Cytoplasmic effector	Apoplastic effector	Non-effector	Prediction
Pt76_024706	OTHER	0.23017		Y (0.821)	-	-	Cytoplasmic effector
Pt76_024697	OTHER	0		Y (0.746)	-	-	Cytoplasmic effector
Pt76_024699	OTHER	0		-	-	Y (0.803)	Non-effector
Pt76_024704	OTHER	0.23017		Y (0.824)	-	-	Cytoplasmic effector
Pt76_024701	OTHER	0		-	-	Y (0.884)	Non-effector
Pt76_024696	OTHER	0		-	-	Y (0.87)	Non-effector
Pt76_024698	OTHER	0		Y (0.726)	-	-	Cytoplasmic effector
Pt76_024703	OTHER	5e-06		-	-	Y (0.951)	Non-effector
Pt76_024705	OTHER	0		Y (0.834)	-	-	Cytoplasmic effector
Pt76_024702	SP	0.998592	CS pos: 31-32. Pr: 0.9680	-	Y (0.566)	-	Apoplastic effector
Pt76_024700	OTHER	0		Y (0.736)	-	-	Cytoplasmic effector
Pt76_034692	OTHER	3e-06		-	-	Y (0.83)	Non-effector
Pt76_034689	OTHER	0.000171		-	-	Y (0.723)	Non-effector
Pt76_034690	OTHER	0		Y (0.867)	-	-	Cytoplasmic effector
Pt76_034687	OTHER	1e-06		-	-	Y (0.949)	Non-effector
Pt76_034697	OTHER	1e-06		-	-	Y (0.803)	Non-effector
Pt76_034695	OTHER	0.00376		-	-	Y (0.892)	Non-effector
Pt76_034693	OTHER	0		Y (0.779)	-	-	Cytoplasmic effector
Pt76_034691	SP	0.800355	CS pos: 43-44. Pr: 0.6829	Y (0.569)	-	-	Cytoplasmic effector
Pt76_034688	OTHER	0.000225		Y (0.642)	-	-	Cytoplasmic effector
Pt76_034698	OTHER	8.2e-05		Y (0.789)	-	-	Cytoplasmic effector
Pt76_034694	OTHER	0		Y (0.802)	-	-	Cytoplasmic effector
Pt76_023579	OTHER	1.2e-05		-	Y (0.59)	-	Apoplastic effector

[truncated: 8 more sheets: Table S11, Table S12, Table S13, Table S14, Table S15, Table S16, Table S17, Table S18]
